# Supplementary material for: Whole-Genome Resequencing−Based Qualitative Trait Locus Mapping Correlated yellow with the Mutant Color in Honeybees, Apis cerana cerana
Source: Animals (Basel). 2024 Mar 11;14(6):862. doi: 10.3390/ani14060862 (PMC10967464; doi:10.3390/ani14060862)
Supplement: Supplementary file 1 [file animals-14-00862-s001.zip › Table_S1.xlsx]

## Sheet: Sheet1
Sample	Raw Base(bp)	Clean Base(bp)	Effective Rate(%)	Error Rate(%)	Q20(%)	Q30(%)	GC Content(%)
Black17	11266275000	11253001200	99.88	0.03	96.27	90.27		33.28
Black18	10129434300	10111691400	99.82	0.03	96.16	89.9		32.01
Black19	9972960900	9963177300	99.9	0.03	96.39	90.51		33.24
Black21	9909061800	9899451900	99.9	0.03	96.12	90		35.19
Black23	12817755000	12801793800	99.88	0.03	96.28	90.27		32.54
Black24	9801193500	9788079900	99.87	0.03	96.25	90.24		33.58
Black25	11177423400	11165298000	99.89	0.03	96.25	90.22		32.53
Black26	17170015500	17144931600	99.85	0.03	96.37	90.47		32.47
Black28	10779472500	10771713900	99.93	0.03	96.01	89.59		34
Black39	12478800300	12464793600	99.89	0.03	96.24	90.21		34.01
Black40	10937920200	10926957600	99.9	0.03	96.12	89.94		32.69
Black41	11009973600	10997505600	99.89	0.03	96.14	90		32.98
Black42	13030126200	13018785300	99.91	0.03	96.27	90.25		32.43
Black43	12108024900	12094949700	99.89	0.03	96.29	90.28		32.28
Black44	11378447400	11366799000	99.9	0.03	96.2	90.11		32.72
Brown101	13165869000	13149889500	99.88	0.03	97.01	91.85		32.88
Brown106	10793704200	10774109400	99.82	0.03	97.04	91.92		32.7
Brown77	14001289500	13982887500	99.87	0.03	96.6	91.08		33.41
Brown78	11707097100	11692519200	99.88	0.03	96.07	89.88		34.34
Brown79	11288511000	11276581800	99.89	0.03	96.14	90.05		35.12
Brown80	10114072200	10105378800	99.91	0.03	96.22	90.16		34.27
Brown81	11194317000	11182742400	99.9	0.03	96.34	90.38		32.99
Brown82	9557143500	9543774900	99.86	0.03	96.53	90.82		32.97
Brown84	13088348700	13065233100	99.82	0.03	95.88	89.49		32.86
Brown85	11342674500	11331579000	99.9	0.03	96.5	90.81		34.55
Brown86	9939346500	9927191400	99.88	0.03	96.62	91		33.91
Brown88	10771652100	10757665500	99.87	0.03	96.55	90.89		33.59
Brown90	10609658700	10597618500	99.89	0.03	96.36	90.54		32.81
Brown98	9934046700	9921839400	99.88	0.03	96.41	90.56		32.71
Brown99	9929781600	9916221600	99.86	0.03	96.61	91		32.55
