# Supplementary material for: Whole-Genome Resequencing−Based Qualitative Trait Locus Mapping Correlated yellow with the Mutant Color in Honeybees, Apis cerana cerana
Source: Animals (Basel). 2024 Mar 11;14(6):862. doi: 10.3390/ani14060862 (PMC10967464; doi:10.3390/ani14060862)
Supplement: Supplementary file 1 [file animals-14-00862-s001.zip › Table_S2.xlsx]

## Sheet: Sheet1
Sample	Clean_reads	mapped_reads	mapping_rate	Average_depth	Coverage_1X	Coverage_4X
Black17	75020008	73790237	0.9836	43.31	0.9964	0.9933
Black18	67411276	66331879	0.984	38.77	0.9963	0.9934
Black19	66421182	65357638	0.984	38.87	0.9963	0.993
Black21	65996346	64897565	0.9834	39.43	0.9949	0.9876
Black23	85345292	84003149	0.9843	48.41	0.9959	0.9922
Black24	65253866	64113071	0.9825	38.03	0.9931	0.9841
Black25	74435320	73118946	0.9823	42.15	0.9964	0.9933
Black26	114299544	112326337	0.9827	62.18	0.9964	0.9938
Black28	71811426	70768561	0.9855	43.1	0.9881	0.9761
Black39	83098624	81774892	0.9841	48.91	0.9901	0.9799
Black40	72846384	71728065	0.9846	41.99	0.9962	0.993
Black41	73316704	71945452	0.9813	41.8	0.9955	0.9915
Black42	86791902	85216490	0.9818	48.94	0.996	0.9932
Black43	80632998	79158998	0.9817	44.96	0.9963	0.9935
Black44	75778660	74500791	0.9831	43.42	0.9972	0.9948
Brown101	87665930	86423824	0.9858	47.24	0.9964	0.9936
Brown106	71827396	70666131	0.9838	39.51	0.9959	0.9924
Brown77	93219250	91895617	0.9858	52.35	0.9958	0.9919
Brown78	77950128	76561877	0.9822	45.14	0.9878	0.9745
Brown79	75177212	74018668	0.9846	44.13	0.992	0.9798
Brown80	67369192	66349026	0.9849	40.11	0.9961	0.9918
Brown81	74551616	73427102	0.9849	42.88	0.9961	0.9921
Brown82	63625166	62704768	0.9855	37.07	0.9962	0.9922
Brown84	87101554	85390900	0.9804	49.03	0.9963	0.9931
Brown85	75543860	74497137	0.9861	44.59	0.9863	0.9722
Brown86	66181276	65212272	0.9854	38.5	0.9891	0.9772
Brown88	71717770	70621744	0.9847	41.81	0.9917	0.9826
Brown90	70650790	69477579	0.9834	39.92	0.996	0.9925
Brown98	66145596	65122861	0.9845	38.73	0.996	0.9926
Brown99	66108144	65046356	0.9839	37.54	0.996	0.9923
